# Supplementary material for: Coordinated regulation of photosynthetic and respiratory components is necessary to maintain chloroplast energy balance in varied growth conditions
Source: J Exp Bot. 2016 Dec 23;68(3):657–71. doi: 10.1093/jxb/erw469 (PMC5441918; doi:10.1093/jxb/erw469)
Supplement: Supplementary Data [file erw469_Supplementary_Data.zip]

Archive with 1 entries (1 files):
- supplementary_figures_S1_S6.pdf
